# Supplementary material for: Automatic identification of relevant genes from low-dimensional embeddings of single-cell RNA-seq data
Source: Bioinformatics. 2020 Mar 24;36(15):4291–5. doi: 10.1093/bioinformatics/btaa198 (PMC7520047; doi:10.1093/bioinformatics/btaa198)
Supplement: btaa198_Supplementary_Data [file btaa198_supplementary_data.zip]

Archive with 12 entries (11 files):
- btaa198-suppl_data/
- btaa198-suppl_data/gene-relevance-supplementary-.pdf
- btaa198-suppl_data/gene-relevance-supplementary.aux
- btaa198-suppl_data/gene-relevance-supplementary.pdf
- btaa198-suppl_data/supp-fig1.pdf
- btaa198-suppl_data/supp-fig2.pdf
- btaa198-suppl_data/supp-fig3.pdf
- btaa198-suppl_data/supp-fig4.pdf
- btaa198-suppl_data/supp-fig5.pdf
- btaa198-suppl_data/supp-fig6.pdf
- btaa198-suppl_data/supp-fig7.pdf
- btaa198-suppl_data/supp-fig8.pdf
