# Supplementary material for: Automatic identification of relevant genes from low-dimensional embeddings of single-cell RNA-seq data
Source: Bioinformatics. 2020 Mar 24;36(15):4291–5. doi: 10.1093/bioinformatics/btaa198 (PMC7520047; doi:10.1093/bioinformatics/btaa198)
Supplement: btaa198_Supplementary_Data [file btaa198_supplementary_data.zip › btaa198-suppl_data/gene-relevance-supplementary.aux]

\relax 
\providecommand\hyper@newdestlabel[2]{}
\providecommand\HyperFirstAtBeginDocument{\AtBeginDocument}
\HyperFirstAtBeginDocument{\ifx\hyper@anchor\@undefined
\global\let\oldcontentsline\contentsline
\gdef\contentsline#1#2#3#4{\oldcontentsline{#1}{#2}{#3}}
\global\let\oldnewlabel\newlabel
\gdef\newlabel#1#2{\newlabelxx{#1}#2}
\gdef\newlabelxx#1#2#3#4#5#6{\oldnewlabel{#1}{{#2}{#3}}}
\AtEndDocument{\ifx\hyper@anchor\@undefined
\let\contentsline\oldcontentsline
\let\newlabel\oldnewlabel
\fi}
\fi}
\global\let\hyper@last\relax 
\gdef\HyperFirstAtBeginDocument#1{#1}
\providecommand\HyField@AuxAddToFields[1]{}
\providecommand\HyField@AuxAddToCoFields[2]{}
\citation{Veres2019-zn}
\citation{Gray_Camp2015-hl}
\citation{Scialdone2016-fd}
\citation{Kolodziejczyk2015-pf}
\citation{Eden2009-re}
\citation{Edsgard2018-pt}
\citation{Scialdone2016-fd}
\citation{Scialdone2016-fd}
\citation{Scialdone2016-fd}
\citation{Veres2019-zn}
\citation{Gray_Camp2015-hl}
\citation{Kolodziejczyk2015-pf}
\citation{Scialdone2016-fd}
\newcplabel{^_1}{1}
\@writefile{lot}{\contentsline {table}{\numberline {1}{\ignorespaces  Analyzed data sets. In the \cite  {Scialdone2016-fd} data, we analyzed the blood progenitor a mesoderm subsets. }}{1}{table.1}}
\newlabel{supp-table:datasets}{{1}{1}{Analyzed data sets. In the \cite {Scialdone2016-fd} data, we analyzed the blood progenitor a mesoderm subsets}{table.1}{}}
\newlabel{supp-table:datasets@cref}{{[table][1][]1}{1}}
\@writefile{lof}{\contentsline {figure}{\numberline {1}{\ignorespaces Gene relevance automatically identifies drivers of a developmental process. (a) Expression levels and corresponding differentials of selected genes and (b) local gene relevance maps for the same genes in a diffusion map of the embryonic blood dataset. Obvious gene expression changes can be identified from mapping the expression in single cells in a low dimensional embedding (e.g. for Cited4, Cyr61, Hba-a1), while the direction and strength (line length) of the differential simultaneously visualizes gene expression changes (a). Subtle, but also important gene expression changes are more robustly identified with our concept of gene relevance (e.g. Alox5ap, Tmem263, Rnf13) as explained in Fig.\nobreakspace  {}\ref  {fig:concept}a (b). }}{2}{figure.1}}
\newlabel{supp-fig:differentials}{{1}{2}{Gene relevance automatically identifies drivers of a developmental process. (a) Expression levels and corresponding differentials of selected genes and (b) local gene relevance maps for the same genes in a diffusion map of the embryonic blood dataset. Obvious gene expression changes can be identified from mapping the expression in single cells in a low dimensional embedding (e.g. for Cited4, Cyr61, Hba-a1), while the direction and strength (line length) of the differential simultaneously visualizes gene expression changes (a). Subtle, but also important gene expression changes are more robustly identified with our concept of gene relevance (e.g. Alox5ap, Tmem263, Rnf13) as explained in \figref {concept}a (b)}{figure.1}{}}
\newlabel{supp-fig:differentials@cref}{{[figure][1][]1}{2}}
\@writefile{lof}{\contentsline {figure}{\numberline {2}{\ignorespaces  (a-c) Gene relevance maps of (a) t-SNE, (b) UMAP and (c) diffusion map embeddings of the embryonic blood dataset, with the top ranking locally relevant genes indicated on a gene relevance map. While the embeddings have differently sized regions driven by genes their gene relevance maps share, comparable lists of genes are identified, and some patterns are conserved (e.g., Hba-x and Cited4 marking opposite ends of both embeddings). Note that the gene relevance map of the diffusion map embedding differs from the one in Fig.\nobreakspace  {}\ref  {fig:data}c, as it was created from only the two displayed diffusion components to mirror the two-dimensional t-SNE and UMAP. (d-f) Correlation plots for global gene relevance scores in different embeddings. The similar UMAP and t-SNE have a high correlation between the scores (\textasciitilde {}0.87), while their correlation to the diffusion map’s scores is medium-high (\textasciitilde {}0.64). }}{3}{figure.2}}
\newlabel{supp-fig:tsne}{{2}{3}{(a-c) Gene relevance maps of (a) t-SNE, (b) UMAP and (c) diffusion map embeddings of the embryonic blood dataset, with the top ranking locally relevant genes indicated on a gene relevance map. While the embeddings have differently sized regions driven by genes their gene relevance maps share, comparable lists of genes are identified, and some patterns are conserved (e.g., Hba-x and Cited4 marking opposite ends of both embeddings). Note that the gene relevance map of the diffusion map embedding differs from the one in \figref {data}c, as it was created from only the two displayed diffusion components to mirror the two-dimensional t-SNE and UMAP. (d-f) Correlation plots for global gene relevance scores in different embeddings. The similar UMAP and t-SNE have a high correlation between the scores (\textasciitilde {}0.87), while their correlation to the diffusion map’s scores is medium-high (\textasciitilde {}0.64)}{figure.2}{}}
\newlabel{supp-fig:tsne@cref}{{[figure][2][]2}{3}}
\@writefile{lof}{\contentsline {figure}{\numberline {3}{\ignorespaces Gene relevance maps automatically identify drivers of tissue heterogeneity and differentiation in two human scRNAseq datasets. (a) Reaggregated stem cell derived endocrine cells \cite  {Veres2019-zn}. FEV, GCG, INS, and TPH1 are mentioned as markers for the respective cell types in the original paper. DLK1 was manually excluded due to its dominating of the gene relevance map. The gene relevance map reveals that FEV mostly drives the distinction between enterochromaffin (EC) and β cells, while GCG takes a similar role for EC vs. α cells. (b) Embryonic stem cell derived brain organoids \cite  {Gray_Camp2015-hl}. The relevant genes TXNRD1, SELT, VIMP, and CRABP1 are known to play roles in neuronal proliferation and differentiation. }}{4}{figure.3}}
\newlabel{supp-fig:human}{{3}{4}{Gene relevance maps automatically identify drivers of tissue heterogeneity and differentiation in two human scRNAseq datasets. (a) Reaggregated stem cell derived endocrine cells \cite {Veres2019-zn}. FEV, GCG, INS, and TPH1 are mentioned as markers for the respective cell types in the original paper. DLK1 was manually excluded due to its dominating of the gene relevance map. The gene relevance map reveals that FEV mostly drives the distinction between enterochromaffin (EC) and β cells, while GCG takes a similar role for EC vs. α cells. (b) Embryonic stem cell derived brain organoids \cite {Gray_Camp2015-hl}. The relevant genes TXNRD1, SELT, VIMP, and CRABP1 are known to play roles in neuronal proliferation and differentiation}{figure.3}{}}
\newlabel{supp-fig:human@cref}{{[figure][3][]3}{4}}
\@writefile{lof}{\contentsline {figure}{\numberline {4}{\ignorespaces Gene relevance successfully identifies relevant genes in mesodermal progenitor cells. (a) Diffusion map of 216 mesodermal progenitor cells profiled in \cite  {Scialdone2016-fd}. (b) List of globally most relevant genes in the diffusion map and (c) corresponding gene relevance map. (d) Local gene relevance plots for the most locally and globally relevant genes, showing relevance patterns not visible on the gene relevance map (c). }}{5}{figure.4}}
\newlabel{supp-fig:meso}{{4}{5}{Gene relevance successfully identifies relevant genes in mesodermal progenitor cells. (a) Diffusion map of 216 mesodermal progenitor cells profiled in \cite {Scialdone2016-fd}. (b) List of globally most relevant genes in the diffusion map and (c) corresponding gene relevance map. (d) Local gene relevance plots for the most locally and globally relevant genes, showing relevance patterns not visible on the gene relevance map (c)}{figure.4}{}}
\newlabel{supp-fig:meso@cref}{{[figure][4][]4}{5}}
\@writefile{lof}{\contentsline {figure}{\numberline {5}{\ignorespaces Gene relevance maps of mouse embryonic stem cells grown in 3 different pluripotency maintaining media (2i, a2i, and Lif, indicated on top of each plot). Data from \cite  {Kolodziejczyk2015-pf}. As expected, the identified relevant genes are responsible for housekeeping and other regular cellular functions: The top 3 enriched gene ontology terms retrieved by GOrilla \cite  {Eden2009-re} for the three media are: 2i: cell division, positive regulation of cellular protein catabolic process, negative regulation of mitotic cell cycle, a2i: response to toxic substance, lactate biosynthetic process from pyruvate, response to oxidative stress, lif: negative regulation of cellular process, negative regulation of biological process, cellular component organization. }}{6}{figure.5}}
\newlabel{supp-fig:espresso}{{5}{6}{Gene relevance maps of mouse embryonic stem cells grown in 3 different pluripotency maintaining media (2i, a2i, and Lif, indicated on top of each plot). Data from \cite {Kolodziejczyk2015-pf}. As expected, the identified relevant genes are responsible for housekeeping and other regular cellular functions: The top 3 enriched gene ontology terms retrieved by GOrilla \cite {Eden2009-re} for the three media are: 2i: cell division, positive regulation of cellular protein catabolic process, negative regulation of mitotic cell cycle, a2i: response to toxic substance, lactate biosynthetic process from pyruvate, response to oxidative stress, lif: negative regulation of cellular process, negative regulation of biological process, cellular component organization}{figure.5}{}}
\newlabel{supp-fig:espresso@cref}{{[figure][5][]5}{6}}
\@writefile{lof}{\contentsline {figure}{\numberline {6}{\ignorespaces  Trendsceek \cite  {Edsgard2018-pt} and global gene relevance were applied to identify relevant genes from a UMAP embedding of epiblast cells from \cite  {Scialdone2016-fd}. The figure shows the expression levels of the top relevant genes identified by global gene relevance (top row) and trendsceek (bottom row) overlaid to a t-SNE embedding similar to one from the trendsceek paper. Both lists include genes that play important roles in gastrulation (e.g., T, Mixl1, Fgf8, Frzb, etc), as expected for epiblast cells at this stage of development \cite  {Scialdone2016-fd}. }}{7}{figure.6}}
\newlabel{supp-fig:trendsceek}{{6}{7}{Trendsceek \cite {Edsgard2018-pt} and global gene relevance were applied to identify relevant genes from a UMAP embedding of epiblast cells from \cite {Scialdone2016-fd}. The figure shows the expression levels of the top relevant genes identified by global gene relevance (top row) and trendsceek (bottom row) overlaid to a t-SNE embedding similar to one from the trendsceek paper. Both lists include genes that play important roles in gastrulation (e.g., T, Mixl1, Fgf8, Frzb, etc), as expected for epiblast cells at this stage of development \cite {Scialdone2016-fd}}{figure.6}{}}
\newlabel{supp-fig:trendsceek@cref}{{[figure][6][]6}{7}}
\@writefile{lof}{\contentsline {figure}{\numberline {7}{\ignorespaces  Gene relevance maps robustly display similar gene sets even when strongly modifying its parameters. Strongly correlated genes will often have no fully stable place in rankings when modifying parameters. We therefore recommend using gene relevance maps with interactive visualizations such as Plotly or Vega to be able to see the local relevance ranking for each cell in a gene relevance map or each bin in a local relevance plot. Nevertheless, gene relevance maps are surprisingly stable when modifying the two gene relevance specific parameters: Cutoff ($\textrm  {rg}_{\qopname  \relax m{max}}$) and smoothing ($m$). The exception is turning off smoothing completely ($m=0$) and thereby preserving all initially found genes. }}{8}{figure.7}}
\newlabel{supp-fig:robustness}{{7}{8}{Gene relevance maps robustly display similar gene sets even when strongly modifying its parameters. Strongly correlated genes will often have no fully stable place in rankings when modifying parameters. We therefore recommend using gene relevance maps with interactive visualizations such as Plotly or Vega to be able to see the local relevance ranking for each cell in a gene relevance map or each bin in a local relevance plot. Nevertheless, gene relevance maps are surprisingly stable when modifying the two gene relevance specific parameters: Cutoff ($\textrm {rg}_{\max }$) and smoothing ($m$). The exception is turning off smoothing completely ($m=0$) and thereby preserving all initially found genes}{figure.7}{}}
\newlabel{supp-fig:robustness@cref}{{[figure][7][]7}{8}}
\bibstyle{natbib}
\bibdata{gene-relevance}
\global\@namedef{@lastpage@}{9}
\@writefile{lof}{\contentsline {figure}{\numberline {8}{\ignorespaces  Gene relevance generalizes PCA loadings for the nonlinear case. Due to gene relevance using a local kernel defined by a kNN search, the resulting genes – while stongly correlated – are not equivalent. }}{9}{figure.8}}
\newlabel{supp-fig:loadings}{{8}{9}{Gene relevance generalizes PCA loadings for the nonlinear case. Due to gene relevance using a local kernel defined by a kNN search, the resulting genes – while stongly correlated – are not equivalent}{figure.8}{}}
\newlabel{supp-fig:loadings@cref}{{[figure][8][]8}{9}}
